# Supplementary material for: Effect of Theracurmin Products for Alleviating Alcohol Hangovers in Healthy Adults
Source: J Clin Med. 2025 Oct 2;14(19):6996. doi: 10.3390/jcm14196996 (PMC12813635; doi:10.3390/jcm14196996)
Supplement: Supplementary file 1 [file jcm-14-06996-s001.zip]

Archive with 1 entries (1 files):
- jcm-3846851-supplementary.pdf
